# Supplementary material for: CD300LF+ microglia impede the neuroinflammation following traumatic brain injury by inhibiting STING pathway
Source: CNS Neurosci Ther. 2024 Jul 4;30(7):e14824. doi: 10.1111/cns.14824 (PMC11224125; doi:10.1111/cns.14824)
Supplement: Supplementary file 1 — Appendix S1. [file CNS-30-e14824-s001.zip]

Archive with 2 entries (2 files):
- Supplemental Files.pdf
- Supplementary materials.docx
